# Supplementary material for: CoFeS2@CoS2 Nanocubes Entangled with CNT for Efficient Bifunctional Performance for Oxygen Evolution and Oxygen Reduction Reactions
Source: Nanomaterials (Basel). 2022 Mar 16;12(6):983. doi: 10.3390/nano12060983 (PMC8952201; doi:10.3390/nano12060983)
Supplement: Supplementary file 1 [file nanomaterials-12-00983-s001.zip]

Archive with 1 entries (1 files):
- nanomaterials-1633803-supplementary.pdf
